# Supplementary material for: Provider experiences of virtual reality in clinical treatment
Source: PLoS One. 2021 Oct 29;16(10):e0259364. doi: 10.1371/journal.pone.0259364 (PMC8555834; doi:10.1371/journal.pone.0259364)
Supplement: S1 Data — (CSV) [file pone.0259364.s002.csv]

Progress	Q1.2	Q2.2	Q2.2_4_TEXT	Q2.3	Q2.4	Q2.5	Q2.6	Q2.7	Q3.2_1	Q3.2_2	Q3.2_3	Q3.2_4	Q3.2_5	Q3.2_6	Q3.2_7	Q3.2_8	Q3.2_9	Q3.2_10	Q3.2_11	Q3.2_12	Q3.2_13	Q3.2_14	Q3.2_15	Q3.2_16	Q3.3	Q4.1	Q4.1_7_TEXT	Q4.2	Q4.3	Q4.3_5_TEXT	Q4.4	Q4.5	Q4.5_13_TEXT	Q4.6	Q4.6_13_TEXT	Q4.7	Q4.9	Q4.10	Q4.11	Q4.12	Q4.12_8_TEXT	Q4.13	Q4.14	Q4.15	Q4.16	Q4.17	Q4.18	Q4.19	Q4.19_3_TEXT
Progress	Do you wish to continue?	What is your primary clinical setting? - Selected Choice	What is your primary clinical setting? - Other - Text	How would you describe your primary clinical setting?	What VR platform(s) do you use in your practice?	What VR application(s) do you use in your practice?	For how long have you been using VR in your practice?	What percentage of your clinical time is spent using VR technology with clients/patients?	Please indicate the extent to which you agree with the following statements regarding VR in your practice using the scale below. - VR treatment has been a valuable tool in my practice.	Please indicate the extent to which you agree with the following statements regarding VR in your practice using the scale below. - VR allows me to more accurately diagnose clients/patients.	Please indicate the extent to which you agree with the following statements regarding VR in your practice using the scale below. - VR allows me to individualize treatment to various clients/patients.	Please indicate the extent to which you agree with the following statements regarding VR in your practice using the scale below. - My clients/patients seem more engaged in their VR treatment than in traditional methods.	Please indicate the extent to which you agree with the following statements regarding VR in your practice using the scale below. - VR has helped my clients/patients with their progress in treatment compared with similar methods without VR.	Please indicate the extent to which you agree with the following statements regarding VR in your practice using the scale below. - I have received positive feedback from my clients/patients regarding the use of VR.	Please indicate the extent to which you agree with the following statements regarding VR in your practice using the scale below. - I have received negative feedback from my clients/patients regarding VR and they have attributed this to a problem with content (unrealistic scenes, grainy display, etc).	Please indicate the extent to which you agree with the following statements regarding VR in your practice using the scale below. - I have received negative feedback from my clients/patients regarding VR and they have attributed this to a problem with technology (cybersickness, applications are not intuitive to use, discomfort of equipment, etc).	Please indicate the extent to which you agree with the following statements regarding VR in your practice using the scale below. - I have received negative feedback from my clients/patients regarding VR and they have a problem with the general perception of VR as a treatment tool.	Please indicate the extent to which you agree with the following statements regarding VR in your practice using the scale below. - Using VR has allowed me to have closer relationships to my clients/patients.	Please indicate the extent to which you agree with the following statements regarding VR in your practice using the scale below. - When using VR, I spend more time with clients/patients than I would using other treatment techniques.	Please indicate the extent to which you agree with the following statements regarding VR in your practice using the scale below. - I have often felt rushed when using VR with my clients/patients.	Please indicate the extent to which you agree with the following statements regarding VR in your practice using the scale below. - Using VR in my practice presents more technical issues than I would otherwise experience.	Please indicate the extent to which you agree with the following statements regarding VR in your practice using the scale below. - VR apps for therapeutic use are generally intuitive for me to use.	Please indicate the extent to which you agree with the following statements regarding VR in your practice using the scale below. - VR apps for therapeutic use are generally intuitive for my clients/patients to use.	Please indicate the extent to which you agree with the following statements regarding VR in your practice using the scale below. - I would recommend the use of VR as a treatment tool to other providers in my field.	Please comment on any other significant effects VR has on your practice.	How did you hear about VR as an option in your practice? (Select all that apply) - Selected Choice	How did you hear about VR as an option in your practice? (Select all that apply) - Other - Text	Are your colleagues open to using VR as an option for therapy?	You stated that your colleagues are not open to using VR therapeutically. Why not? (Check all that apply) - Selected Choice	You stated that your colleagues are not open to using VR therapeutically. Why not? (Check all that apply) - Other - Text	Did you find it a challenge to transition to using VR in your practice?	Why was it not a challenge to transition to using VR in your practice? (Check all that apply) - Selected Choice	Why was it not a challenge to transition to using VR in your practice? (Check all that apply) - Other - Text	What were the challenges you identified during your transition to using VR in your practice? (Check all that apply) - Selected Choice	What were the challenges you identified during your transition to using VR in your practice? (Check all that apply) - Other - Text	For each challenge you identified, how did you address it?	Did you have any experience using VR prior to its integration into your practice?	What was your comfort level with VR upon beginning to use it in your practice?	Did you receive training (formal or self-directed) on how to use your VR platform?	What type of training on how to use your VR platform did you receive? - Selected Choice	What type of training on how to use your VR platform did you receive? - Other - Text	What was the total time of training on how to use your VR platform you received?	Do you feel this training on how to use your VR platform was beneficial?	Why do you feel your training on how to use your VR platform was not beneficial?	Do you think formal training on how to use your VR platform would have been beneficial?	What do you believe formal training on how to use your VR platform would provide that you did not have otherwise?	Did you receive training (formal or self-directed) in using VR content in clinical practice?	What type of training in using VR content in clinical practice did you receive? - Selected Choice	What type of training in using VR content in clinical practice did you receive? - Other - Text
100	Yes, I wish to continue to the survey.	Other	outpatient specialty medical clinic	Outpatient	KindVR		1-3 years		Strongly agree	Strongly disagree	Mildly agree	Mildly agree	Mildly agree	Strongly agree	Mildly agree	Mildly agree	Strongly disagree	Strongly disagree	Strongly disagree	Strongly disagree	Mildly disagree	Strongly agree	Strongly agree	Strongly agree	We use VR as a pain/distraction tool, for some it works well compared to typical methods (i.e. iPads, play), we have identified certain patients that prefer this when they come to our facility and others who try it for the novelty but then don't have an ongoing interest, there are some limitations such as can't use on small children because of their pupillary distance, some seasickness, some comp…	Medical Conference		Yes			No	Technology was intuitive to use,Provided training was sufficient,My clients/patients were willing to participate,My clients/patients felt safe using VR technology,VR placed no strain on my client/patient-provider relationship,Other	grant funding				No	Not at all comfortable	Yes	In person		Half a day to a full day	Yes				No
100	Yes, I wish to continue to the survey.	Academic institution		Outpatient	Oculus	developed in-house	1-3 years	0-10%	Mildly agree	Strongly disagree	Mildly disagree	Mildly disagree	Mildly disagree	Strongly agree	Strongly disagree	Strongly disagree	Strongly disagree	Mildly disagree	Strongly disagree	Strongly disagree	Mildly disagree	Mildly disagree	Mildly disagree	Mildly agree		Other	my own investigation	Yes			No	Initial cost was not a problem,Provided training was sufficient,Ongoing technical support is sufficient,My clients/patients were willing to participate,My clients/patients felt safe using VR technology,My clients/patients had positive feedback regarding content,VR placed no strain on my client/patient-provider relationship					Yes	Slightly uncomfortable	No						Yes		No
100	Yes, I wish to continue to the survey.	Academic institution		Mix of outpatient and inpatient	Snow World for burn pain control	Snow World for pain control	Over 3 years	0-10%	Mildly agree	Strongly disagree	Mildly agree	Mildly agree	Mildly agree	Strongly agree	Mildly disagree	Mildly disagree	Strongly disagree	Mildly agree	Mildly disagree	Mildly agree	Strongly agree	Mildly disagree	Mildly disagree	Mildly agree	We have been using immersive virtual reality as a distraction for burn care procedures since 2000. This has mainly been NIH funded research but we increasingly used it clinically. I have found it harder to use clinically than in research because it just a hassle for the clinical staff. Even though we did a lot of the early research on the clinical applications of VR for analgesia, I am just not v…	Colleague in your practice		Yes			Yes			Initial cost was a problem,Technology was not intuitive to use,Training was required,Ongoing technical support is not sufficient		push though	Yes	Slightly uncomfortable	Yes	In person		Longer than one day	Yes				No
100	Yes, I wish to continue to the survey.	Academic institution		Mix of outpatient and inpatient	none	none	Less than 6 months	0-10%																		Medical Conference		Yes			No						Yes	Slightly comfortable	No						No		No
100	Yes, I wish to continue to the survey.	Academic institution		Mix of outpatient and inpatient	Samsung Gear VR, Oculus VR	AppliedVR	1-3 years	0-10%	Strongly agree	Mildly disagree	Mildly agree	Strongly agree	Strongly agree	Strongly agree	Mildly disagree	Mildly agree	Strongly disagree	Mildly disagree	Strongly disagree	Mildly disagree	Mildly agree	Mildly agree	Mildly agree	Strongly agree		Colleague in a different practice		Yes			Yes			Initial cost was a problem,Other	Staff willingness to incorporate into practice	Raise funds; staff education; change of protocols	No	Not at all comfortable	Yes	Online live		Less than half a day	Yes				No
100	Yes, I wish to continue to the survey.	Community practice (individual)		Outpatient	Psious	Psious, Youtube, Google maps	Over 3 years	11-25%	Strongly agree	Mildly agree	Strongly agree	Strongly agree	Strongly agree	Strongly agree	Mildly agree	Mildly agree	Strongly disagree	Mildly agree	Mildly disagree	Strongly disagree	Strongly agree	Mildly agree	Mildly disagree	Strongly agree		Colleague in a different practice,Website,Medical Conference		No	Too much time/effort is required to learn to use VR.,Fear that clients/patients would not like VR form of therapy.		No	Initial cost was not a problem,Technology was intuitive to use,Ongoing technical support is sufficient,My clients/patients were willing to participate,VR seemed to enhance my client's/patient’s progress in treatment					No	Slightly comfortable	Yes	Online live		Less than half a day	Yes				Yes	Took a course
100	Yes, I wish to continue to the survey.	Academic institution		Mix of outpatient and inpatient	Google glass	Nytimes VR	1-3 years	0-10%	Strongly agree	Mildly agree	Mildly agree	Mildly agree	Mildly agree	Mildly agree	Mildly disagree	Strongly disagree	Mildly disagree	Mildly agree	Strongly agree	Mildly agree	Mildly agree	Strongly agree	Mildly agree	Strongly agree		Website		Yes			Yes			Initial cost was a problem,Ongoing technical support is not sufficient,My clients/patients were reluctant to participate			Yes	Completely comfortable	Yes	Self-directed research (youtube, google search, etc)		Longer than one day	Yes				Yes	Self-directed research (Read a book, Journal article, internet search)
100	Yes, I wish to continue to the survey.	Academic institution		Outpatient	from Virtually Better	from Virtually Better and ICT. many! Bravemind, phobias, airplane etc	Over 3 years	0-10%	Strongly agree	Mildly agree	Strongly agree	Strongly agree	Strongly agree	Strongly agree	Strongly disagree	Strongly disagree	Strongly disagree	Mildly agree	Mildly disagree	Strongly disagree	Mildly disagree	Strongly agree	Strongly agree	Strongly agree	more feasible and cheaper for some applications such as airplane	Other	i invented it! :)	Yes			No	Initial cost was not a problem,Provided training was sufficient,Ongoing technical support is sufficient,My clients/patients were willing to participate,My clients/patients felt safe using VR technology,My clients/patients had positive feedback regarding content,VR placed no strain on my client/patient-provider relationship,VR seemed to enhance my client's/patient’s progress in treatment					Yes	Completely comfortable	Yes	In person		Longer than one day	Yes				Yes	Other	i helped develop the training and wrote manuals
100	Yes, I wish to continue to the survey.	Community practice (individual)		Outpatient	Psious, Limbix, Virtually Better	None	Over 3 years	11-25%	Strongly agree	Mildly agree	Strongly agree	Strongly agree	Strongly agree	Strongly agree	Strongly disagree	Strongly disagree	Strongly disagree	Mildly agree	Strongly disagree	Strongly disagree	Mildly disagree	Strongly agree	Mildly disagree	Strongly agree		Other	Research article 2008 in peer-review journal, followed by literature review	Yes			No	Technology was intuitive to use,My clients/patients were willing to participate,My clients/patients felt safe using VR technology,My clients/patients had positive feedback regarding content,VR placed no strain on my client/patient-provider relationship,VR seemed to enhance my client's/patient’s progress in treatment					No	Completely comfortable	Yes	In person		My training was self-directed	Yes				Yes	Self-directed research (Read a book, Journal article, internet search)
100	Yes, I wish to continue to the survey.	Other	Clinical VR programmer/designer/researcher	Mix of outpatient and inpatient	Unity	Recovr Rehabilitation System from Recovr, Inc.	Over 3 years	0-10%	Strongly agree	Strongly agree	Strongly agree	Strongly agree	Strongly agree	Strongly agree	Strongly disagree	Strongly disagree	Strongly disagree	Mildly agree	Mildly disagree	Strongly disagree	Mildly agree	Mildly agree	Strongly agree	Strongly agree	Effective tele-rehab given the current Coronavirus situation	Other	Academic research	Yes			No	Technology was intuitive to use,Provided training was sufficient,Ongoing technical support is sufficient,VR seemed to enhance my client's/patient’s progress in treatment					Yes	Completely comfortable	Yes	Manual/written training provided by the platform to read on your own		Longer than one day	Yes				Yes	Other	From developers
100	Yes, I wish to continue to the survey.	Community practice (individual)		Outpatient	Psious	Meaning diagnosis? Fear of driving, heights, claustrophobia, fear of needles, MRI specific claustrophobia, fear of elevators, fear of public speaking, agoraphobia, mindfulness, relaxation	Over 3 years	0-10%	Strongly agree	Strongly disagree	Strongly agree	Strongly agree	Strongly agree	Strongly agree	Mildly agree	Mildly agree	Strongly disagree	Mildly agree	Strongly disagree	Strongly disagree	Mildly agree	Mildly agree	Mildly agree	Strongly agree	No other comments	Other	Working on a VR research protocol	Yes			No	No training was required,Ongoing technical support is sufficient,My clients/patients were willing to participate,My clients/patients had positive feedback regarding content,VR placed no strain on my client/patient-provider relationship					Yes	Completely comfortable	Yes	Online pre-recorded		Less than half a day	Yes				Yes	Clinical supervision
100	Yes, I wish to continue to the survey.	Academic institution		Mix of outpatient and inpatient	KindVR using Oculus headset	KindVR has been developing additional "worlds" for us to use	1-3 years	0-10%	Strongly agree	Strongly disagree	Mildly disagree	Mildly agree	Mildly agree	Strongly agree	Strongly disagree	Strongly disagree	Strongly disagree	Mildly disagree	Strongly disagree	Strongly disagree	Mildly agree	Mildly agree	Mildly agree	Strongly agree	VR has been very helpful as a distraction tool for pediatric oncology patients that are undergoing repeated trauma such as mediport accessing or anesthesia. The main challenge is staffing to administer this tool which has also limited more widespread adoption across the hospital	Other	Worked directly with KindVR	Yes			Yes			Technology was not intuitive to use,Training was required,Other	Staffing to provide this tool given the time required for set up, clean up and administration	Currently working on additional staffing to help with more utilization of the product	No	Completely comfortable	Yes	In person		Less than half a day	Yes				No
100	Yes, I wish to continue to the survey.	Academic institution		Mix of outpatient and inpatient	Multiple platforms.	EaseVR, Pain RelieVR, TRIPP, Dolphin Swim Club, many others.	Over 3 years	0-10%	Strongly agree	Mildly agree	Mildly agree	Strongly agree	Mildly agree	Strongly agree	Mildly disagree	Mildly agree	Mildly disagree	Strongly agree	Strongly agree	Mildly disagree	Mildly agree	Mildly agree	Mildly agree	Strongly agree		Other	Been using it for 5 years. Was among the first, so I suppose I heard about it from myself.	Yes			Yes			Initial cost was a problem,Ongoing technical support is not sufficient			Yes	Completely comfortable	Yes	In person		My training was self-directed	Yes				Yes	Other	I created training programs.
16	Yes, I wish to continue to the survey.	Academic institution		Outpatient	KindVR	Aqua	1-3 years	0-10%
4	Yes, I wish to continue to the survey.
4	Yes, I wish to continue to the survey.
100	Yes, I wish to continue to the survey.	Academic institution		Mix of outpatient and inpatient	Oculuos	Pain	1-3 years	0-10%	Mildly agree	Strongly disagree	Mildly agree	Mildly agree	Mildly agree	Strongly agree	Mildly disagree	Strongly disagree	Strongly disagree	Mildly agree	Mildly disagree	Mildly disagree	Mildly disagree	Mildly agree	Mildly agree	Strongly agree	Cost	Other	REsearch study	Yes			Yes			Initial cost was a problem,Technology was not intuitive to use,Training was required		Asked for institutional funding and sought more training	No	Not at all comfortable	Yes	In person		Less than half a day	Yes				No
100	Yes, I wish to continue to the survey.	Academic institution		Outpatient	Full desktop systems (2) - Mobile phone (4)	Psious/Virtually Better/BraveMIid	Over 3 years	26-50%	Strongly agree	Mildly disagree	Mildly agree	Strongly agree	Strongly agree	Strongly agree	Mildly agree	Mildly agree	Mildly disagree	Strongly disagree	Strongly disagree	Strongly disagree	Mildly agree	Mildly agree	Mildly agree	Mildly agree	I have been doing research and therapy for oer 20 years on VR Exposure therapy. You questions are for a sole paractitioner, not a professor like me that has been training clinical psychology grad students throughout this time. Thus my ratings are average thoughts across so many people regardless of significant issues such as age, experience with gaming. computer tech, etc. Good luck.	Other	Early research on VRET	Yes			Yes			Initial cost was a problem,Technology was not intuitive to use,Training was required,Provided training was not sufficient,Ongoing technical support is not sufficient,My clients/patients had negative feedback regarding content		Time and learning - things have gotten better but tech problems still will always occur	Yes	Slightly comfortable	Yes	Other	ALL OF THE ABOVE - the first was self-directed	I don’t remember	Yes				Yes	Other	I am the trainer but initially had some in person from one company
75	Yes, I wish to continue to the survey.	Academic institution		Mix of outpatient and inpatient	none	none																			We have VR as a relaxation tool for patients as staff			Yes
100	Yes, I wish to continue to the survey.	Academic institution		Outpatient	Varies	VR for anxiety disorders / PTSD	Over 3 years	0-10%	Strongly agree	Strongly disagree	Mildly agree	Strongly agree	Strongly agree	Strongly agree	Strongly disagree	Strongly disagree	Strongly disagree	Mildly agree	Mildly disagree	Mildly disagree	Strongly agree	Strongly agree	Strongly agree	Strongly agree	N/A	In your training program		Yes			No	Technology was intuitive to use,Provided training was sufficient,My clients/patients were willing to participate,My clients/patients felt safe using VR technology,My clients/patients had positive feedback regarding content,VR placed no strain on my client/patient-provider relationship,VR seemed to enhance my client's/patient’s progress in treatment					Yes	Completely comfortable	Yes	In person		I don’t remember	Yes				Yes	Self-directed research (Read a book, Journal article, internet search)
100	Yes, I wish to continue to the survey.	Academic institution		Mix of outpatient and inpatient	Samsung Gear then PICO	appliedVR	Over 3 years	0-10%	Mildly agree	Strongly disagree	Mildly agree	Mildly agree	Strongly agree	Strongly agree	Strongly disagree	Strongly disagree	Strongly disagree	Mildly disagree	Mildly disagree	Mildly disagree	Mildly agree	Mildly agree	Mildly agree	Mildly agree		Colleague in your practice		Yes			No	Technology was intuitive to use,No training was required,My clients/patients were willing to participate,My clients/patients felt safe using VR technology,My clients/patients had positive feedback regarding content					No	Not at all comfortable	Yes	In person		Less than half a day	Yes				No
[truncated: 31 more columns]
